# Supplementary material for: Inflammatory Forms of Cardiomyocyte Cell Death in the Rat Model of Isoprenaline-Induced Takotsubo Syndrome
Source: Biomedicines. 2023 Jul 21;11(7):2060. doi: 10.3390/biomedicines11072060 (PMC10377582; doi:10.3390/biomedicines11072060)
Supplement: Supplementary file 1 [file biomedicines-11-02060-s001.zip]

Archive with 1 entries (1 files):
- biomedicines-2485124-supplementary.pdf
